# Supplementary material for: Sleep Difficulties in Swiss Elite Athletes
Source: Life (Basel). 2024 Jun 20;14(6):779. doi: 10.3390/life14060779 (PMC11204926; doi:10.3390/life14060779)
Supplement: Supplementary file 1 [file life-14-00779-s001.zip]

Archive with 1 entries (1 files):
- life-3050750-supplementary.pdf
